# Supplementary material for: Kidney volume measurement methods for clinical studies on autosomal dominant polycystic kidney disease
Source: PLoS One. 2017 May 30;12(5):e0178488. doi: 10.1371/journal.pone.0178488 (PMC5448775; doi:10.1371/journal.pone.0178488)
Supplement: S2 File — (XLSX) [file pone.0178488.s003.xlsx]

## Sheet: CT
patient_number	expert_1st_tracing_polyline_right_KV	expert_1st_tracing_polyline_left_KV	expert_1st_tracing_polyline_right_time	expert_1st_tracing_polyline_left_time	expert_1st_tracing_osirix_right_KV	expert_1st_tracing_osirix_left_KV	expert_1st_tracing_osirix_right_time	expert_1st_tracing_osirix_left_time	expert_1st_tracing_livewire_right_KV	expert_1st_tracing_livewire_left_KV	expert_1st_tracing_livewire_right_time	expert_1st_tracing_livewire_left_time	expert_2nd_tracing_polyline_right_KV	expert_2nd_tracing_polyline_left_KV	expert_2nd_tracing_polyline_right_time	expert_2nd_tracing_polyline_left_time	expert_2nd_tracing_osirix_right_KV	expert_2nd_tracing_osirix_left_KV	expert_2nd_tracing_osirix_right_time	expert_2nd_tracing_osirix_left_time	expert_2nd_tracing_livewire_right_KV	expert_2nd_tracing_livewire_left_KV	expert_2nd_tracing_livewire_right_time	expert_2nd_tracing_livewire_left_time	beginner_1st_tracing_polyline_right_KV	beginner_1st_tracing_polyline_left_KV	beginner_1st_tracing_polyline_right_time	beginner_1st_tracing_polyline_left_time	beginner_1st_tracing_osirix_right_KV	beginner_1st_tracing_osirix_left_KV	beginner_1st_tracing_osirix_right_time	beginner_1st_tracing_osirix_left_time	beginner_1st_tracing_livewire_right_KV	beginner_1st_tracing_livewire_left_KV	beginner_1st_tracing_livewire_right_time	beginner_1st_tracing_livewire_left_time	beginner_2nd_tracing_polyline_right_KV	beginner_2nd_tracing_polyline_left_KV	beginner_2nd_tracing_polyline_right_time	beginner_2nd_tracing_polyline_left_time	beginner_2nd_tracing_osirix_right_KV	beginner_2nd_tracing_osirix_left_KV	beginner_2nd_tracing_osirix_right_time	beginner_2nd_tracing_osirix_left_time	beginner_2nd_tracing_livewire_right_KV	beginner_2nd_tracing_livewire_left_KV	beginner_2nd_tracing_livewire_right_time	beginner_2nd_tracing_livewire_left_time	expert_1st_tracing_ellipsoid_left_KV
1	774.757	896.086	12	12	771.838	901.435	7	7	738.854	864.401	9	9	766.367	887.848	18	18	766.166	897.608	7	8	743.259	860.213	8	9	763.233	895.764	22	21	755.653	877.664	13	14	765.521	888.084	16	19	770.32	903.332	19	18	767.718	896.947	9	9	757.408	883.193	16	15	836.493
2	746.457	475.712	6	11	726.29	475.739	7	5	731.052	469.238	10	7	742.803	472.961	20	15	742.838	478.508	8	5	732.117	461.8	9	8	748.058	476.317	20	16	743.647	469.479	12	10	750.153	470.338	15	11	756.777	477.756	20	14	721.568	460.387	8	7	739.891	472.807	15	15	401.047
3	1897.53	2035.55	21	26	1857.96	2000.31	8	9	1821.94	1947.62	9	13	1824.97	1984.25	21	26	1894.87	2045.39	10	9	1813.42	1967.2	10	11	1866.3	2029.13	25	34	1880.5	2013.36	13	12	1872.97	1972.82	16	17	1895.72	2040.14	22	29	1888.61	2022.11	12	13	1869.81	1986.17	21	20	1728.44
4	727.635	730.667	13	11	720.595	720.019	6	6	698.134	694.194	10	10	715.505	719.478	12	17	721.197	729.671	11	6	694.295	694.152	14	10	721.236	705.36	21	23	696.791	692.983	9	9	698.622	690.358	14	11	724.278	718.972	17	15	718.677	709.97	9	8	706.392	694.057	19	18	812.603
5	1103.29	916.689	13	22	1088.09	916.542	9	6	1085.54	892.84	11	8	1093.74	893.806	13	22	1110.79	926.611	8	9	1081.89	894.253	17	14	1106.37	897.439	20	21	1102.55	908.636	12	10	1079.6	905.005	13	12	1109	932.642	22	23	1078.99	917.262	9	8	1084.88	903.82	16	14	926.971
6	2818.07	3183.8	19	23	2808.32	3179.49	10	10	2739.98	3106.85	16	15	2791.03	3161.25	19	23	2834.36	3182.14	11	9	2706.17	3026.2	19	14	2811.65	3183.94	47	36	2796.62	3121.86	17	17	2739.13	3123.27	24	21	2831.88	3221.52	33	24	2802.98	3167.72	12	14	2730.49	3127.64	23	20	3435.38
7	2537.6	2556.76	19	25	2532.39	2638.45	9	10	2502.12	2598.92	13	13	2514.74	2596.73	19	25	2564.78	2631.67	9	11	2504.73	2573.55	21	17	2468.35	2617.97	34	34	2518.37	2607.01	17	18	2553.58	2619.51	23	16	2614.01	2665.05	31	29	2536.46	2623.2	17	15	2513.8	2592.13	20	15	2206.61
8	3255.75	2194.8	22	18	3233.95	2188.73	14	9	3222.55	2159.33	16	11	3249.83	2189.73	22	18	3279.11	2215.92	12	10	3225.98	2149.85	30	15	3271.16	2258.68	31	32	3262.94	2193.68	19	13	3259.41	2220.3	33	23	3291.66	2226.55	28	29	3264.37	2197.52	21	28	3204.35	2188.13	19	14	1690.69
9	1298.32	1133.65	13	10	1296.23	1150.51	8	6	1279.31	1118.75	10	11	1297.32	1130.73	13	10	1296.39	1135.56	8	6	1270.31	1108.48	13	10	1362.52	1153.27	31	23	1277.33	1127.23	15	11	1295	1127.11	22	12	1329.65	1174.54	20	13	1286.23	1130.49	10	7	1284.72	1125.8	11	10	753.216
10	399.295	413.085	8	6	391.06	417.031	5	5	374.419	395.069	6	6	388.625	411.241	8	6	396.675	404.736	4	3	371.812	386.51	6	6	382.253	398.887	13	10	381.207	402.998	6	5	372.853	393.003	10	7	402.111	415.772	8	8	386.196	404.854	4	3	398.609	415.795	10	13	295.852
11	1707.14	2013.8	15	14	1731.1	2040.28	19	10	1669.24	1983.34	13	16	1718.66	2024.51	15	14	1717.9	2043.56	8	9	1688.72	1977.09	15	15	1719.45	2048.22	32	46	1739.88	2057.57	22	21	1723.35	2011.91	18	12	1725.68	2066.29	16	21	1660.56	1970.23	12	16	1697.93	2031.25	16	15	1401.13
12	263.324	334.578	7	8	260.457	335.832	4	3	261.63	325.489	6	6	260.868	332.886	8	9	264.636	345.202	3	4	260.097	320.365	5	6	265.411	333.641	16	17	265.274	334.621	6	14	262.81	331.548	5	6	271.848	342.387	10	10	272.084	348.526	5	7	266.805	333.351	8	10	258.056
13	2142.61	1886.4	14	15	2173.24	1925.57	13	9	2088.81	1853.9	21	18	2099.63	1873.39	14	15	2146.24	1899.68	11	9	2085.95	1835.12	23	18	2152.17	1912.24	45	30	2142	1908.7	25	24	2108.25	1850.77	23	23	2142.3	1892.94	28	24	2163.13	1919.7	16	16	2079.29	1822.07	27	27	1592.93
14	1619.22	1645.34	15	15	1621.18	1657.92	12	12	1634.82	1644.94	13	15	1635.46	1675.34	20	18	1628.71	1660.72	12	10	1600.55	1580.68	20	15	1624.99	1636.25	16	18	1619.09	1647.46	18	10	1585.79	1605.54	14	16	1626.6	1655.08	20	18	1612.02	1628.46	12	10	1592.84	1612.54	18	17	1648.49
15	2646.2	2960.33	20	25	2666.83	2944.41	15	15	2655.78	2979.16	18	20	2690.9	2998.98	18	25	2682.47	2966.44	16	15	2636.93	2990.27	15	15	2692.02	3024.52	18	24	2636.87	2969.46	11	13	2640.85	2981.69	12	17	2676.89	3006.62	26	20	2646.57	2951.43	11	11	2656.66	2974.01	16	18	2775.49
[truncated: 43 more columns]

## Sheet: MR
patient_number	expert_1st_tracing_polyline_right_KV	expert_1st_tracing_polyline_left_KV	expert_1st_tracing_polyline_right_time	expert_1st_tracing_polyline_left_time	expert_1st_tracing_osirix_right_KV	expert_1st_tracing_osirix_left_KV	expert_1st_tracing_osirix_right_time	expert_1st_tracing_osirix_left_time	expert_1st_tracing_livewire_right_KV	expert_1st_tracing_livewire_left_KV	expert_1st_tracing_livewire_right_time	expert_1st_tracing_livewire_left_time	expert_2nd_tracing_polyline_right_KV	expert_2nd_tracing_polyline_left_KV	expert_2nd_tracing_polyline_right_time	expert_2nd_tracing_polyline_left_time	expert_2nd_tracing_osirix_right_KV	expert_2nd_tracing_osirix_left_KV	expert_2nd_tracing_osirix_right_time	expert_2nd_tracing_osirix_left_time	expert_2nd_tracing_livewire_right_KV	expert_2nd_tracing_livewire_left_KV	expert_2nd_tracing_livewire_right_time	expert_2nd_tracing_livewire_left_time	beginner_1st_tracing_polyline_right_KV	beginner_1st_tracing_polyline_left_KV	beginner_1st_tracing_polyline_right_time	beginner_1st_tracing_polyline_left_time	beginner_1st_tracing_osirix_right_KV	beginner_1st_tracing_osirix_left_KV	beginner_1st_tracing_osirix_right_time	beginner_1st_tracing_osirix_left_time	beginner_1st_tracing_livewire_right_KV	beginner_1st_tracing_livewire_left_KV	beginner_1st_tracing_livewire_right_time	beginner_1st_tracing_livewire_left_time	beginner_2nd_tracing_polyline_right_KV	beginner_2nd_tracing_polyline_left_KV	beginner_2nd_tracing_polyline_right_time	beginner_2nd_tracing_polyline_left_time	beginner_2nd_tracing_osirix_right_KV	beginner_2nd_tracing_osirix_left_KV	beginner_2nd_tracing_osirix_right_time	beginner_2nd_tracing_osirix_left_time	beginner_2nd_tracing_livewire_right_KV	beginner_2nd_tracing_livewire_left_KV	beginner_2nd_tracing_livewire_right_time	beginner_2nd_tracing_livewire_left_time	expert_1st_tracing_midslice_right_KV
1	741.595	423.488	21	19	735.946	421.26	13	11	708.575	420.116	15	14	739.87	435.672	19	15	737.287	439.843	10	9	732.855	433.972	16	12	734.336	429.102	21	19	720.121	430.289	13	10	782.317	408.908	15	15	751.108	449.263	23	18	737.695	432.792	12	11	749.77	432.235	19	14	740.579
2	1580.58	1648.99	22	24	1561.17	1644.95	11	13	1555.95	1624.57	18	19	1577.88	1640.86	18	23	1592.53	1667.97	9	11	1558.55	1628.72	21	21	1560.45	1655.33	22	24	1562.98	1648.92	12	15	1556.78	1691.97	20	20	1588.38	1639.51	19	15	1563.15	1649.13	14	18	1569.19	1635	22	19	1588.52
3	3544.12	3061.06	12	36	3533.85	3120.95	20	17	3547.76	3153.87	21	18	3502.28	3094.41	28	28	3516.29	3110.04	20	20	3529.43	3138.25	19	18	3486.05	3147.72	12	36	3239.6	3503.73	20	18	3591.56	3116.9	22	22	3622.47	3146.73	26	29	3651.72	3109.56	22	16	3503.99	3183.86	23	19	3293.52
4	545.418	497.421	11	12	537.587	483.195	6	5	509.022	474.201	11	8	521.541	494.586	12	11	553.354	517.34	6	6	523.881	484.479	9	7	570.06	500.535	11	12	562.998	499.051	9	8	535.149	463.887	11	10	567.999	521.523	13	11	561.973	491.452	10	5	556.497	488.529	12	10	558.371
5	341.674	365.441	8	8	345.132	365.853	4	4	344.644	368.84	6	6	332.877	371.968	9	8	336.782	359.523	4	4	343.345	377.434	5	4	345.328	386.072	8	8	339.299	480.551	7	10	329.182	359.847	10	7	360.738	766.94	9	12	351.074	361.897	8	7	334.267	359.399	7	6	257.536
6	376.865	406.296	13	15	393.421	415.154	11	9	375.788	385.918	11	11	374.884	400.579	16	16	370.577	410.531	8	9	384.522	405.045	12	10	372.268	415.505	18	20	392.664	435.1	10	11	369.111	401.731	18	16	383.186	404.157	15	15	388.856	409.706	9	10	409.779	385.371	22	14	255.999
7	772.28	1183.93	11	16	744.185	1184.34	13	5	649.327	1174.67	12	17	844.192	1176.84	16	15	738.545	1166.02	8	9	758.376	1163.48	12	14	691.609	1352.5	13	19	874.464	1279.06	7	7	750.797	1310.24	9	19	678.282	1183.57	14	18	693.017	1254.9	6	8	792.276	1288.06	10	13	797.853
8	825.849	1081.51	15	18	843.102	1078.64	9	12	846.523	1101.32	9	10	834.619	1088.41	16	21	827.723	1091.56	9	9	845.107	1104.36	11	11	853.115	1091.26	24	26	867.772	1094.26	7	14	867.783	1109.15	17	14	902.041	1110.86	20	20	897.174	1129.83	11	13	903.027	1109.83	10	15	817.04
9	307.737	431.136	9	8	309.312	442.337	3	3	314.64	433.593	6	8	309.24	444.861	9	8	294.787	432.924	3	4	307.062	445.005	6	7	344.466	483.633	10	10	326.035	445.155	6	5	323.037	485.568	8	10	331.227	480.357	10	11	342.999	477.963	5	5	337.455	471.141	8	8	320.905
10	713.55	928.649	12	15	693.361	925.939	6	7	685.931	890.49	8	8	693.057	932.677	10	11	690.934	925.402	6	7	680.695	920.828	8	7	711.961	981.214	18	19	695.388	892.345	7	7	684.44	915.916	12	10	699.185	958.096	13	18	690.6	977.794	7	9	684.44	915.916	9	9	665.193
11	2402.07	2602.98	24	25	2173.13	2440.32	13	14	2386.4	2591.71	16	19	2398.03	2599.91	24	26	2217.72	2449.17	13	14	2373.85	2601.12	18	21	2457.43	2673.97	33	27	2234.43	2437.18	13	16	2522.35	2679.11	16	17	2430.8	2690.74	30	24	2237.32	2457.85	16	13	2468.73	2666.93	24	17	2748.07
12	2029.66	2283.65	25	22	1891.87	2142.82	16	14	2017.88	2290.08	15	14	2033.72	2273.5	24	21	1915.32	2180.81	11	16	2028.99	2289.04	14	12	2093.18	2321.68	30	29	1911.89	2151.76	13	13	2062.12	2313.48	13	12	2067.29	2307.13	18	19	1919.41	2157.92	14	16	2069.12	2333.32	16	14	1984.05
13	2640.44	2309.17	27	21	2656.97	2311.83	10	9	2584.44	2220.06	8	8	2639.55	2280.76	22	16	2656.89	2301	10	10	2609.65	2224.69	11	10	2673.2	2283.11	17	16	2617.88	2315.76	18	14	2613.32	2343.5	19	8	2622.94	2308.73	29	18	2585.78	2297.9	11	8	2582.39	2160.26	9	10	2403.42
14	1115.23	1955.19	14	18	1155.89	1923.99	12	15	1175.32	1964.44	14	16	1160.88	1969.62	17	20	1170	1990.83	10	10	1164.87	1936.57	15	15	1204.73	1971.31	20	20	1211.59	1986.22	7	7	1189.01	1989.37	30	30	1196.24	2013.02	25	20	1157.18	1983.84	8	10	1199.42	1946.03	27	25	1174.33
15	2554.7	2929.35	18	20	2596.13	2961.11	14	15	2558.84	2948.21	17	20	2613.97	2948.39	30	35	2638.53	3012.83	20	20	2589.48	2969.69	23	25	2672.42	2973.41	30	30	2634.92	2971.01	10	10	2626.98	2968.68	35	35	2639.64	2971.85	30	26	2673.57	2918.85	25	20	2656.4	2954.16	30	32	2622.89
[truncated: 41 more columns]
