# Supplementary material for: Kidney volume measurement methods for clinical studies on autosomal dominant polycystic kidney disease
Source: PLoS One. 2017 May 30;12(5):e0178488. doi: 10.1371/journal.pone.0178488 (PMC5448775; doi:10.1371/journal.pone.0178488)
Supplement: S3 File — (XLSX) [file pone.0178488.s004.xlsx]

## Sheet: Sheet1
IDPAT	Treatment	TKV_Baseline_polyline	TKV_1yearFU_polyline	TKV_Baseline_stereology	TKV_1yearFU_stereology	TKV_Baseline_ellipsoid	TKV_1yearFU_ellipsoid	TKV_Baseline_midslice	TKV_1yearFU_midslice	right_Baseline_length	left_Baseline_length	right_1yearFU_length	left_1yearFU_length
A101	0	1862.3	1719.3	1866.24	1723.39	1829.35	1539.21	1882.1	1621.3	14.82	15.86	13.87	14.4
A102	1	3090.2	2921.2	3115.01	2907.65	2469.7	2820.07	2886.6	2839.1	18.91	20.37	18.67	19.53
A104	1	1074.5	1142.7	1064.45	1103.62	1095.36	1534.08	1050.1	1057.2	15.16	14.14	12.12	14.64
A103	0	3789.6	4244.2	3785.47	4227.84	3447.72	3805.04	3630.1	3814.5	20.78	22.18	22.33	22.73
A105	0	2046.8	2042	2073.6	2064.38	2109.31	2038.39	1857.4	1903.2	17.9	17.76	18.02	19.1
A108	1	2153.5	2104.8	2154.24	2088.96	2195.95	1945.67	1861.6	1861.5	18.6	19.24	18.43	18.62
A112	1	1183.7	1277.5	1184.26	1271.81	1055.74	1152.57	1078.1	1250.1	14.22	16.81	14.4	15.5
A106	0	3872.3	3995.9	3829.25	3995.14	3532.26	3775.11	3708.3	3872.9	20.96	23.66	20.64	23.29
A113	1	661.4	643.5	663.04	638.976	709.76	519.75	715.6	638.4	8.04	12.23	7.67	11.95
A110	0	5577.1	5804.6	5635.58	5811.2	4499.78	4837.48	5618.8	5660.5	25.04	24.52	24.79	24.54
A114	1	1513.2	1477.6	1513.73	1460.74	1599.84	1455.52	1595.5	1525.1	16.83	16.47	16.77	16.31
A117	1	574.1	547.5	573.44	550.656	435.62	434.73	545.8	458.8	8.04	13.27	8.88	12.53
A118	1	3151.8	3470.3	3103.49	3449.09	2997.15	3130.12	2927	3292.5	21.33	19.86	20.51	20.55
A111	0	1626.7	1723.8	1605.63	1684.22	1465.12	1719.36	1742.4	1632.6	15.07	19.01	15.41	19.34
A119	1	1332.7	1335.2	1299.46	1346.56	1007.95	1000.13	1531.5	1237.1	14.42	18.36	13.53	16.18
A123	1	1602.4	1734.3	1632.26	1730.3	1780.93	1629.44	1656.6	1618.1	16.41	16.93	16.74	17.2
A115	0	3571.5	3817.7	3568.9	3803.9	2984.25	3334.7	3379.3	3285.8	21.4	21.42	21.38	21.86
A121	0	2620.7	2603.4	2610.43	2592	2442.29	2711.06	2677.7	2748.1	20.16	19.29	20.27	19.31
A122	0	1532.9	1677.6	1548.29	1668.1	1612.71	1740.79	1522.4	1626.5	14.42	14.47	15.73	14.75
A127	1	955.4	957.3	956.16	952.32	778.97	819.96	924.7	959.9	12.9	14.89	12.56	15.05
A201	1	403.6	487.2	397.537	498.176	364.29	391.74	349.3	456.1	10.74	12.41	10.85	12.13
A203	0	731.8	789.5	752.722	792.064	596.75	694.87	589.6	723.5	12.26	13.48	12.57	13.7
A204	1	1063.9	974	1064.96	953.344	1059.6	944.23	1070.5	959	14.17	15.42	13.91	15.48
A206	1	2648.3	2867.2	2653.95	2868.99	2572.62	2529.01	2751	2930.7	17.2	18.71	18.55	18.38
A205	0	992.2	1142.9	983.782	1141.5	892.51	1132.61	862.9	1055	12.09	14.03	14.17	13.63
A302	0	1175.4	1146.2	1155.07	1142.78	1069.62	931.19	1082.4	1141.8	17.29	16.01	16.25	15.3
A306	1	1807.6	1798.8	1775.62	1781.76	1544.28	1572.84	1749.9	1828.7	19.69	18.07	19.11	17.4
A303	0	899.5	1031.5	930.816	1056.77	779.9	937.61	955.4	1048.2	11.69	14.32	11.28	14.86
A304	0	1363.6	1395.9	1370.11	1410.05	1299.84	1535.78	1374.1	1306.3	14.8	18.36	12.04	15.19
A307	0	543.3	577.8	519.168	580.608	518.6	536.75	540.1	551.6	12.51	12.37	13.37	13.8
A301	1	1296.4	1309.6	1299.46	1311.74	1094.73	1220.78	1393.2	1350.9	15.72	17.69	16.35	17.13
A305	1	2081.5	2260.7	2104.32	2236.42	2006.29	2207.41	2178.6	2339.2	17.12	16.7	16.98	18.72
A432	1	815.5	918.2	814.08	908.8	786.66	830.49	825.2	950.9	12.86	10.75	12.25	11.89
A401	1	1896.1	1874.6	1843.2	1853.44	1539.92	1576.79	1772.9	1759.7	16.98	18.39	14.47	17.65
A404	1	442.9	433.3	371.2	430.08	377.47	366.43	351.9	406	9.51	10.16	10.13	10.8
A402	0	4505.3	4968	4505.6	4956.16	3848.22	4237.71	4143.1	4776.7	21.65	20.6	20.85	19.45
A403	0	1429.9	1557.7	1431.04	1561.6	1257.96	1329.24	1369.7	1517.9	14.26	15.61	14.03	15.16
A405	0	4090.9	4548.3	4116.48	4569.6	3746.24	4167.29	3930.7	4405.9	18.12	20	18.89	19.73
A406	1	2192	2140.4	2176	2119.68	2335.14	2401.04	1877.7	1915.4	18.16	14.19	18.81	14.09
A408	1	709.5	750.2	709.12	716.8	566.35	681.78	711	657.2	13.48	13.11	14.2	12.45
A409	1	429.5	422.6	363.52	419.84	351.97	305.69	335.7	407.8	10.56	10.51	10.01	10.67
A411	1	1667.9	1668.1	1697.28	1687.04	1435.42	1469.88	1509.8	1606.3	12.68	19.57	10.46	19.58
A407	0	3666.2	3925.2	3653.12	3968	3161.95	3073.35	3596.7	3925.5	17.77	22.15	18.31	24.16
A412	0	1296.7	1307.8	1277.44	1320.96	1038.94	1168.89	1355.9	1421.1	13.09	15.77	13.04	15.93
A414	1	5547.8	5675	5527.04	5670.4	5315.66	5331.69	5632.8	5844.2	26.4	23.13	26.28	23.66
A413	0	2167.7	2311.6	2155.52	2288.64	2077.99	2205.36	1948.6	2143.7	16.54	16.55	16.72	16.36
A419	0	2473.4	2785.5	2680.32	2777.6	2303.15	2575.9	2335.3	2542.6	16.27	17.08	17.19	17.07
A421	0	3235.3	3423.1	3225.6	3445.76	2865.53	3274.61	3035.9	3158.2	19.06	18.73	19.63	19.04
A416	1	2422.8	2530.8	2426.88	2567.68	2188.57	1967.72	2349.3	2335.8	17.11	15.94	17.64	15.28
A422	0	1672.4	1724	1666.56	1738.24	1316.24	1503.07	1555.8	1681	12.44	15.16	14.96	16.6
A424	0	1304.4	1329.2	1333.76	1338.88	1156.89	1187.7	1291.7	1275.9	14.79	14.76	16.02	15.31
A426	0	931.5	1042.3	944.64	1041.92	838.02	960.68	889.1	998.5	12.15	12.53	14.16	16.52
A428	0	2868.5	2973.1	2828.8	2969.6	2200.56	2486.1	2789.6	2768.6	19.17	21.97	18.84	21.05
A417	1	966.6	989.1	960	988.16	1062.69	1174.79	970.1	985.4	11.36	14.6	10.24	14.05
A420	1	1568.1	1624.8	1561.6	1587.2	1374.22	1396.69	1492.1	1544.9	13.43	13.74	13.66	14.74
A429	0	1216.2	1363.8	1190.4	1341.44	1207.25	1348.94	1192.9	1286.4	13.25	15.23	13.55	15.86
A431	0	1133.5	1257.5	1123.84	1241.6	1232.26	1180.71	1083.9	1184.2	11.99	12.38	12.44	12.91
A435	0	895.9	995.4	888.32	965.12	859.46	845.96	832.6	927.2	11.34	13.73	10.7	13.3
A436	0	625.7	625.1	632.32	627.2	483.14	503.67	577.6	560.7	10.1	15.13	10.09	13.81
A423	1	638.1	641.2	632.32	629.76	541.82	659.64	620.4	624.1	11.72	13.89	11.31	13.61
A440	0	3828.1	3808.7	3438.08	3814.4	3623.84	3712.6	2960.1	3590	19.53	20.8	18.09	20.44
A430	1	776.4	758.9	778.24	739.84	724.32	651.16	746.8	733.6	10.53	10.91	10.86	11.38
A410	0	1337.5	1400.6	1315.84	1413.12	1237.63	1253.64	1324.4	1375.6	13.63	14.21	13.99	13.79
A433	1	1106.1	1226.8	1088	1233.92	1197.39	1189.79	1019.9	1211.5	12.27	13.96	11.88	14.11
A437	1	587.5	599.1	576	606.72	562.05	639.61	624	569.8	9.71	10.75	10.65	10.55
A438	1	816.5	790.9	791.04	793.6	658.85	656.3	814.2	772.5	10.67	11.66	10.87	11.63
A427	0	2953.9	3058.1	2938.88	3013.12	2914.75	2942.81	2802	2873	16.64	17.75	16.81	18.25
A439	1	2389.2	2495.9	2398.72	2467.84	2225.72	2281.85	2453.5	2394.2	17.36	16.71	15.84	17.12
A501	0	2754	3339.6	2753.59	3358.21	2846.24	3079.51	2498	3004.7	17.51	17.62	17.61	17.56
A418	1	1976.6	1966.2	1965.82	1964.03	2117.55	2178.79	1681.8	1714.9	14.49	20.06	14.9	19.34
A503	0	893.5	982.8	885.248	987.392	943.83	767.3	827.2	947	13.36	14.1	13.64	12.8
A502	1	1057.5	1104.8	1080.58	1093.12	786.17	799.01	834.6	1022.3	15.85	15.54	16.87	16.57
A506	0	2478.9	2842	2443.75	2858.24	2222.43	2029.43	2614.1	2727.7	17.21	20.43	17.13	19.87
A504	1	3285.3	3743.2	3290.11	3730.39	3130.15	3624.48	3189.1	3581	22.09	22.14	22.34	23.04
A507	1	1276.4	1252.7	1272.32	1257.98	1175.25	1111.16	1247.5	1210.7	15.55	15.54	15.15	15.35
